# Supplementary material for: Building youth power and environmental health literacy with environmental justice communities in rural Arizona
Source: Front Public Health. 2026 May 12;14:1733720. doi: 10.3389/fpubh.2026.1733720 (PMC13201490; doi:10.3389/fpubh.2026.1733720)
Supplement: Supplementary file 7 [file Table_1.xlsx]

## Sheet: Title
Supplemental Material - Tables for
Building youth power and environmental health literacy with environmental justice communities in rural Arizona
Kunal Palawat1, William Borkan1, Sanlyn Buxner2, Isabella M. Castañeda3, Sallie Choi3, Ted Choi3, God’sgift N. Chukwuonye1, Melissa Jaquez1, Miriam Jones1, Anastasia Mariscal3, Miracle Martinez1,4, Spencer T. McBride3, Carol Newbauer1, Caleb Ochoa3, Benjamin Quesada3, Maricela Quesada3, Raquel N. Quesada3, Iliana A. Samorano1, Felix L. Vincent3, Abigail Zettlemoyer1, Mónica D. Ramírez-Andreotta1,…
Affiliations
1Department of Environmental Science, College of Agriculture, Life, and Environmental Sciences, University of Arizona, Tucson, AZ, USA
2College of Education, University of Arizona, Tucson, AZ, USA
3Youth Advisory Board, “STEAM in Action”, Arizona, USA
4Regenerating Sonora, Inc., Superior, AZ, USA
5Mel and Enid Zuckerman College of Public Health, University of Arizona, Tucson, AZ, USA
All authors except for first and last are listed alphabetically.
*Corresponding author: Dr. Mónica D. Ramírez-Andreotta; mdramire@arizona.edu

## Sheet: S Table 1
S Table 1. Summary of quantitative statiscal analyses of pre and post survey results
Question: likert scale 1-10	Statistical Test	Dataset	n value	Levels	Estimate	Standard error	t-value	p-value	Reference levels	AIC	AICc	BIC	R2	R2adjusted	RMSE	Sigma
How would you rate your understanding of what is done in environmental monitoring (testing samples from the environment to see if it is safe)	univariate ANOVA	Overall	71	Intercept	4.02857	0.375062	10.7411	2.25455e-16	Survey: Pre	318.636	318.994	325.424	0.303488	0.293393	2.18742	2.2189
				Survey: Post	2.8881	0.526721	5.48316	6.42447e-07
How would you rate your ability to use tools and directions to test soil?	univariate ANOVA	Overall	72	Intercept	3.91667	0.398728	9.82291	8.35408e-15	Survey: Pre	333.908	334.26	340.738	0.306836	0.296934	2.3589	2.39237
				Survey: Post	3.13889	0.563886	5.56653	4.47629e-07
How would you rate your ability to use tools and directions to test the air?	univariate ANOVA	Overall	71	Intercept	3.36111	0.406762	8.26309	6.60105e-12	Survey: Pre	332.158	332.516	338.946	0.304169	0.294084	2.40595	2.44057
				Survey: Post	3.18175	0.579343	5.49199	6.20486e-07
	bivariate ANOVA	Gender	63	Intercept	3.98457	0.513104	7.76562	1.23124e-10	Survey: Pre Gender: Boy	297.058	297.747	305.63	0.32303	0.300464	2.39928	2.45853
				Survey: Post	3.03176	0.619632	4.89284	7.81385e-06
				Gender: Girl	-1.39331	0.623414	-2.23497	0.0291544
How would you rate your ability to use tools and directions to test dust?	univariate ANOVA	Overall	71	Intercept	3.71429	0.440073	8.44016	3.13242e-12	Survey: Pre	341.334	341.693	348.123	0.338778	0.329195	2.56657	2.6035
				Survey: Post	3.6746	0.61802	5.94577	1.01565e-07
How confident are you in your ability to LEARN science about reducing your exposure to dangerous stuff in the environment?	univariate ANOVA	Overall	71	Intercept	5.88571	0.396246	14.8537	3.5054e-23	Survey: Pre	326.438	326.796	333.226	0.147123	0.134763	2.31097	2.34422
				Survey: Post	1.91984	0.556472	3.45003	0.000960366
	bivariate ANOVA	Gender	63	Intercept	6.4502	0.49103	13.1361	2.64333e-19	Survey: Pre Gender: Boy	291.368	292.058	299.941	0.201546	0.174931	2.29335	2.34999
				Survey: Post	1.93294	0.592315	3.26337	0.00181975
				Gender: Girl	-1.30431	0.598378	-2.17975	0.0332111
	bivariate ANOVA	Grade	65	Intercept	5.19218	0.482727	10.7559	1.01973e-15	Survey: Pre Grade Group: 7th and 8th	299.787	300.804	310.659	0.245429	0.208319	2.24833	2.32088
				Survey: Post	1.99418	0.575859	3.46296	0.000982591
				Grade Group: 9th and 10th	1.4774	0.667001	2.21499	0.0305054
				Grade Group: 11th and 12th	1.91073	0.827217	2.30983	0.024297
How confident in are you in your ability to DO science about reducing your exposure to dangerous stuff in the environment?	univariate ANOVA	Overall	71	Intercept	5.4	0.383604	14.077	5.75785e-22	Survey: Pre	321.834	322.192	328.622	0.109877	0.0969766	2.23724	2.26943
				Survey: Post	1.57222	0.538718	2.91845	0.00474573
	bivariate ANOVA	Community*	71	Intercept	5.95559	0.473522	12.5772	2.05368e-19	Survey: Pre Community: Globe/Miami	320.039	320.645	329.089	0.156206	0.131388	2.17824	2.22577
				Survey: Post	1.55679	0.528414	2.94616	0.00440298
				Community: Hayden/Winkleman	-1.02346	0.529676	-1.93224	0.057497
	bivariate ANOVA	Gender*	63	Intercept	5.90018	0.485894	12.1429	8.30698e-18	Survey: Pre Gender: Boy	287.62	288.31	296.193	0.1383	0.109577	2.22614	2.28111
				Survey: Post	1.47187	0.574917	2.56014	0.0129989
				Gender: Girl	-0.993259	0.578426	-1.71717	0.0911055
	bivariate ANOVA	Grade	65	Intercept	4.92565	0.463483	10.6275	1.65114e-15	Survey: Pre Grade Group: 7th and 8th	296.845	297.862	307.717	0.191775	0.152026	2.19804	2.26896
				Survey: Post	1.51712	0.563342	2.69308	0.00912859
				Grade Group: 9th and 10th	1.03801	0.649222	1.59886	0.11502
				Grade Group: 11th and 12th	2.00928	0.841711	2.38714	0.0200949
Post-survey Only: How satisfied are you with the STEAM in Action training?	univariate ANOVA	Gender*	30	Intercept	8.17647	0.418951	19.5165	7.69977e-18	Gender: Boy	121.863	122.786	126.066	0.114024	0.0823823	1.66881	1.72738
				Gender: Girl	1.20814	0.636432	1.89831	0.0680075
	univariate ANOVA	Ethnicity	34	Intercept	9.53333	0.431863	22.0749	6.23225e-21	Ethnicity: Hispanic or Latinx	135.404	136.204	139.983	0.160338	0.134098	1.62266	1.6726
				Ethnicity: Not Hispanic or Latinx	-1.42807	0.577709	-2.47196	0.018943
				chi2 estimate	degrees of freedom	p-value
Have you heard the term "environmental justice" before?	chi2 test	Overall	72	31.697	2	1.31e-07
Have you heard the term "public health" before?	chi2 test	Overall*	72	5.1207	2	0.07728
Have you heard the term "environmental monitoring" before?	chi2 test	Overall	72	9.8088	2	0.007414
Do you think that there are environmental problems in your community?	chi2 test	Overall	72	1.9689	2	0.3736
Do you think that there are justice or injustice problems in your community?	chi2 test	Overall	72	4.4556	2	0.1078
Do you think that you and others in your community are able to help make decisions about having a safe environment to live in?	chi2 test	Overall	72	1.4392	2	0.487
Do you think that you and others in your community are able to help make decisions about social justice issues (i.e., issues that are about the fair and equal treatment of everyone)?	chi2 test	Overall	72	4.48	2	0.1065
*Nearly significant, 0.1 > alpha > 0.05
